# Supplementary material for: A type III-A CRISPR-Cas system employs degradosome nucleases to ensure robust immunity
Source: eLife. 2019 Apr 3;8:e45393. doi: 10.7554/eLife.45393 (PMC6447361; doi:10.7554/eLife.45393)
Supplement: Figure 2—source data 1. — Percentages of intermediate crRNAs extracted from indicated S. epidermidis LM1680 strains bearing pcrispr-cas. [file elife-45393-fig2-data1.xlsx]

## Sheet: Sheet1
Figure 2-source data 1. Accompanies Figure 2C. Percentages of intermediate crRNAs extracted from indicated S. epidermidis LM1680 strains bearing pcrispr-cas*
	WT	Δpnp	Δpnp::pnp	Δrnjb	Δpnp Δrnjb
Replicate 1	5.43702	47.0087	1.66723	9.12811	43.9091
Replicate 2	9.44649	53.5114	2.10418	5.88813	39.0551
Replicate 3	7.68717	51.5527	3.03089	11.5441	38.9347
Replicate 4	6.15693	51.7464		7.24702
Replicate 5	2.60022	48.1359
Average	6.26557	50.391	2.26743	8.45184	40.633
S.D.	2.56282	2.71336	0.696333	2.45245	2.83781
P Values (1 tailed t-test)		2.25344e-09	0.0111761	0.117864	3.59597e-05
*Complexes were purified twice from each strain, and each replicate represents an independent crRNA extraction and measurement from these complexes.
