# Supplementary material for: A type III-A CRISPR-Cas system employs degradosome nucleases to ensure robust immunity
Source: eLife. 2019 Apr 3;8:e45393. doi: 10.7554/eLife.45393 (PMC6447361; doi:10.7554/eLife.45393)
Supplement: Figure 3—source data 1. — Recipients, transconjugants, and conjugation efficiencies measured for various S. epidermidis LM1680 strains harbouring indicated plasmids. [file elife-45393-fig3-data1.xlsx]

## Sheet: Sheet1
Figure 3-source data 1. Accompanies Figure 3B. Recipients, transconjugants, and conjugation efficiencies measured for various S. epidermidis LM1680 strains harbouring indicated plasmids.
	WT / pcrispr-cas (9, 2)*			WT / pC194 (9, 1)			Δpnp / pcrispr-cas (5, 4)			ΔrnjB / pcrispr-cas (7, 2)			ΔrnjB / pcrispr-cas-rnjB (3, 1)			Δpnp ΔrnjB / pcrispr-cas (5, 2)			Δpnp ΔrnjB / pcrispr-cas-rnjb (2, 2)
	Recipients	Transconjugants	Conj. Efficiency	Recipients	Transconjugants	Conj. Efficiency	Recipients	Transconjugants	Conj. Efficiency	Recipients	Transconjugants	Conj. Efficiency	Recipients	Transconjugants	Conj. Efficiency	Recipients	Transconjugants	Conj. Efficiency	Recipients	Transconjugants	Conj. Efficiency
Replicate 1	1000000000	600	6e-07	1300000000	6000000	0.00461538	1000000000	800	8e-07	40000000	30000	0.00075	900000000	100	1.11111e-07	2000000000	700000	0.00035	200000000	100	5e-07
Replicate 2	1000000000	800	8e-07	1400000000	3000000	0.00214286	400000000	200	5e-07	20000000	30000	0.0015	700000000	400	5.71429e-07	3000000000	300000	0.0001	200000000	0	0
Replicate 3	400000000	200	5e-07	2000000000	2300000	0.00115	600000000	100	1.66667e-07	80000000	10000	0.000125	300000000	200	6.66667e-07	1000000000	200000	0.0002	200000000	300	1.5e-06
Replicate 4										60000000	120000	0.002
Average	800000000	533.333	6.33333e-07	1.56667e+09	3.76667e+06	0.00263608	6.66667e+08	366.667	4.88889e-07	4.66667e+07	23333.3	0.000791667	6.33333e+08	233.333	4.49735e-07	2000000000	400000	0.000216667	200000000	133.333	6.66667e-07
S.D.	3.4641e+08	305.505	1.52753e-07	3.78594e+08	1.96554e+06	0.00178457	3.05505e+08	378.594	3.16813e-07	3.05505e+07	11547	0.000688446	3.05505e+08	152.753	2.97098e-07	1000000000	264575	0.000125831	0	152.753	7.63763e-07
P Values (1 tailed t-test)						0.031389			0.258082			0.038521			0.197524			0.0204972			0.472235
*Technical replicates from one trial are shown as a representative of 2-9 independent trials using 1-4 independently constructed strains. The number of trials and independent strains are shown in parentheses as (# trials, # strains)
