# Supplementary material for: A type III-A CRISPR-Cas system employs degradosome nucleases to ensure robust immunity
Source: eLife. 2019 Apr 3;8:e45393. doi: 10.7554/eLife.45393 (PMC6447361; doi:10.7554/eLife.45393)
Supplement: Figure 3—source data 2. — CNPx plaque counts in pfu/mL when plated on various S. epidermidis LM1680 strains harbouring indicated plasmids. [file elife-45393-fig3-data2.xlsx]

## Sheet: Sheet1
Figure 3-source data 2. Accompanies Figure 3D. CNPx plaque counts in pfu/mL when plated on various S. epidermidis LM1680 strains harbouring indicated plasmids.
	WT / pcrispr-cas (13, 2)*	WT / pC194 (13, 1)	Δpnp / pcrispr-cas (2, 1)	ΔrnjB / pcrispr-cas (12, 3)	Δpnp ΔrnjB / pcrispr-cas (10, 6)	ΔrnjB / pcrispr-cas-rnjB (4, 1)	Δpnp ΔrnjB / pcrispr-rnjB (6, 3)
Replicate 1	0	10000000	0	2000000	10000000	0	0
Replicate 2	0	10000000	0	3000000	30000000	0	0
Replicate 3	0	10000000	0	4000000	20000000	0	0
Average	0	10000000	0	3000000	20000000	0	0
S.D.	0	0	0	1000000	10000000	0	0
P Values (1 tailed t-test, homoscedastic)		N/A**	N/A**	0.00326669	0.0128607	N/A**	N/A**
*Technical replicates from one trial are shown as a representative of 2-13 independent trials using 1-6 independently constructed strains. The number of trials and independent strains are shown in parentheses as (# trials, # strains)
**Where S.D. values are both zero, t-test cannot be performed.
