# Supplementary material for: A type III-A CRISPR-Cas system employs degradosome nucleases to ensure robust immunity
Source: eLife. 2019 Apr 3;8:e45393. doi: 10.7554/eLife.45393 (PMC6447361; doi:10.7554/eLife.45393)
Supplement: Figure 3—source data 3. — Andhra plaque counts in pfu/mL when plated on various S. epidermidis RP62a strains harbouring indicated plasmids. [file elife-45393-fig3-data3.xlsx]

## Sheet: Sheet1
Figure 3-source data 3. Accompanies Figure 3F. Andhra plaque counts in pfu/mL when plated on various S. epidermidis RP62a strains harbouring indicated plasmids.
	WT (6, 1)*	Δpnp (2, 1)*	Δrnjb (4, 1)*	Δpnp Δrnjb (2, 1)*	WT / pcrispr (6, 1)*	Δpnp / pcrispr (3, 1)*	Δrnjb / pcrispr (4, 2)*	Δpnp Δrnjb / pcrispr (2, 1)*
Replicate 1	300000000	1000000000	600000000	200000000	0	0	1000000	200000000
Replicate 2	400000000	1000000000	700000000	100000000	0	0	20000000	200000000
Replicate 3	500000000	700000000	300000000	50000000	0	0	300000000	400000000
Average	400000000	900000000	5.33333e+08	1.16667e+08	0	0	107000000	2.66667e+08
S.D.	100000000	1.73205e+08	2.08167e+08	7.63763e+07	0	0	1.67413e+08	1.1547e+08
P Values (1 tailed t-test, homoscedastic)					0.00113921	0.000421916	0.0253135	0.0669007
*Technical replicates from one trial are shown as a representative of x-6 independent trials using 1-2 independently constructed strains. The number of trials and independent strains are shown in parentheses as (# trials, # strains)
