# Supplementary material for: A type III-A CRISPR-Cas system employs degradosome nucleases to ensure robust immunity
Source: eLife. 2019 Apr 3;8:e45393. doi: 10.7554/eLife.45393 (PMC6447361; doi:10.7554/eLife.45393)
Supplement: Figure 4—source data 1. — Relative phage RNA abundance measured in indicated S. epidermidis RP62a strains following qRT-PCR analysis. [file elife-45393-fig4-data1.xlsx]

## Sheet: Sheet1
Figure 4-source data 1. Accompanies Figure 4B. Relative phage RNA abundance measured in indicated S. epidermidis RP62a strains following qRT-PCR analysis
	WT*				WT / pcrispr-spcA2*				Δpnp / pcrispr-spcA2*				Δrnjb / pcrispr-spcA2*				Δpnp Δrnjb / pcrispr-spcA2*
minutes post-infection:	0**	10	20	30	0	10	20	30	0	10	20	30	0	10	20	30	0	10	20	30
Replicate 1	1	6.94506	14.285	19.6619	0.0110798	0.0531043	0.0712233	0.0607803	0.302984	0.619052	4.33146	11.8908	12.7715	27.2766	29.9128	50.393	18.4284	55.4389	111.439	128.695
Replicate 2	1	6.87537	14.9777	14.9319	0.0127594	0.0478116	0.101836	0.0648524	0.322256	0.479335	3.73781	10.7737	11.5433	19.8809	25.0676	40.6349	14.8954	46.2044	115.818	123.649
Replicate 3	1	7.82243	16.4593	17.5913	0.0123689	0.0548969	0.1043	0.0760466	0.355102	0.47513	3.74315	8.43908	12.2731	24.2198	25.0231	43.2498	15.2946	48.6027	108.045	110.928
Average	1	7.21429	15.2407	17.395	0.0120694	0.0519376	0.0924532	0.0672264	0.32678	0.524505	3.93747	10.3678	12.196	23.7924	26.6678	44.7592	16.2061	50.082	111.767	121.091
S.D.	0	0.52782	1.11074	2.37108	0.000878988	0.00368393	0.0184268	0.0079052	0.0263522	0.0819067	0.341213	1.76127	0.617719	3.71634	2.81029	5.05112	1.93489	4.79169	3.89722	9.15589
P Values (1 tailed t-test, homoscedastic)					2.08883e-13	9.71445e-06	9.52697e-06	0.000112162	7.79907e-07	1.33572e-05	3.63684e-05	0.00730157	3.06806e-06	0.000784548	0.00140463	0.000526706	8.43269e-05	5.18419e-05	1.03145e-06	2.26483e-05
*Technical replicates from one trial are shown as a representative of 2 independent trials using 2 independently constructed strains.
**Values for this time point were set to 1 to obtain the relative abundance of the PCR products for all other samples in the set.
