# Supplementary material for: A type III-A CRISPR-Cas system employs degradosome nucleases to ensure robust immunity
Source: eLife. 2019 Apr 3;8:e45393. doi: 10.7554/eLife.45393 (PMC6447361; doi:10.7554/eLife.45393)
Supplement: Figure 4—source data 2. — Relative phage DNA abundance measured in indicated S. epidermidis RP62a strains following qPCR analysis. [file elife-45393-fig4-data2.xlsx]

## Sheet: Sheet1
Figure 4-source data 2. Accompanies Figure 4C. Relative phage DNA abundance measured in indicated S. epidermidis RP62a strains following qPCR analysis
	WT (4, 2)*				WT / pcrispr-spcA2 (4, 2)*				Δpnp / pcrispr-spcA2 (6, 1)*				Δrnjb / pcrispr-spcA2 (3, 3)*				Δpnp Δrnjb / pcrispr-spcA2 (6, 2)*
minutes post-infection:	0**	10	20	30	0	10	20	30	0	10	20	30	0	10	20	30	0	10	20	30
Replicate 1	1	4.92612	19.3475	39.2796	0.489484	0.452836	0.816928	1.80288	1.51916	1.85024	7.36932	10.9506	10.9734	25.9182	54.2684	62.8316	10.3978	22.2052	70.5002	165.467
Replicate 2	1	5.97545	22.8037	41.1882	0.226209	0.272906	0.339351	0.959222	1.22472	1.33092	5.31088	7.26757	9.2321	22.2459	45.9307	54.9126	8.65711	18.1512	57.5323	150.438
Replicate 3	1	5.61332	20.0007	42.2546	0.204398	0.243548	0.302621	0.572565	1.31278	1.1673	6.21863	10.645	8.92514	20.6931	39.7002	57.175	8.84422	19.5081	71.7435	148.285
Average	1	5.50496	20.7173	40.9075	0.306697	0.323097	0.4863	1.11156	1.35222	1.44949	6.29961	9.62105	9.7102	22.9524	46.6331	58.3064	9.29972	19.9549	66.592	154.73
S.D.	0	0.532992	1.83619	1.50725	0.158673	0.113313	0.286921	0.629146	0.151132	0.356574	1.0316	2.0439	1.10464	2.68326	7.30949	4.07893	0.955581	2.06356	7.87053	9.36052
P Values (1 tailed t-test, homoscedastic)					0.000817083	3.97755e-05	2.32986e-05	9.42208e-07	0.00782377	0.000197296	0.00014485	1.42609e-05	8.32299e-05	0.000190921	0.00199439	0.00113801	5.68865e-05	0.000150409	0.000300096	1.58027e-05
*Technical replicates from one trial are shown as a representative of 3-6 independent trials using 1-3 independently constructed strains. The number of trials and independent strains are shown in parentheses as (# trials, # strains).
**Values for this time point were set to 1 to obtain the relative abundance of the PCR products for all other samples in the set.
