# Supplementary material for: A type III-A CRISPR-Cas system employs degradosome nucleases to ensure robust immunity
Source: eLife. 2019 Apr 3;8:e45393. doi: 10.7554/eLife.45393 (PMC6447361; doi:10.7554/eLife.45393)
Supplement: Figure 4—figure supplement 1—source data 1. — Relative phage DNA abundance measured in indicated S. epidermidis RP62a strains following qPCR analysis. [file elife-45393-fig4-figsupp1-data1.xlsx]

## Sheet: Sheet1
Figure 4-figure supplement 1-source data 1. Accompanies Figure 4-figure supplement 1. Relative phage DNA abundance measured in indicated S. epidermidis RP62a strains following qPCR analysis
	WT (4, 2)*				Δpnp (3, 2)*				ΔrnjB (6, 1)*
minutes post-infection:	0**	10	20	30	0	10	20	30	0	10	20	30
Replicate 1	1	4.60937	26.4907	38.4478	46.4252	125.632	229.761	504.674	117.689	280.155	709.079	1501.91
Replicate 2	1	3.71038	21.7779	31.9235	37.4896	97.7928	188.137	351.226	84.6578	271.838	662.388	1242.96
Average	1	4.15988	24.1343	35.1857	41.9574	111.712	208.949	427.95	101.174	275.997	685.733	1372.44
S.D.	0	0.635687	3.33249	4.61338	6.31839	19.6853	29.4327	108.504	23.3568	5.88103	33.0157	183.101
P Values (1 tailed t-test, homoscedastic)					0.00584548	0.00817855	0.00630068	0.0180834	0.013061	0.000118337	0.000627732	0.00462504
*Technical replicates from one trial are shown as a representative of 2-4 independent trials using 1-2 independently constructed strains. The number of trials and independent strains are shown in parentheses as (# trials, # strains).
**Values for this time point were set to 1 to obtain the relative abundance of the PCR products for all other samples in the set.
