# Supplementary material for: A type III-A CRISPR-Cas system employs degradosome nucleases to ensure robust immunity
Source: eLife. 2019 Apr 3;8:e45393. doi: 10.7554/eLife.45393 (PMC6447361; doi:10.7554/eLife.45393)
Supplement: Figure 5—source data 2. — Fractions of DNA cleaved by indicated enzymes at various time points. [file elife-45393-fig5-data2.xlsx]

## Sheet: Sheet1
Figure 5-source data 2. Accompanies Figure 5F. Fractions of DNA cleaved by indicated enzymes at various time points.
	RNase J1*				RNase J2*				RNases J1 and J2*				Rnases dJ1 and J2*
minutes:	0	5	10	20	0	5	10	20	0	5	10	20	0	5	10	20
Replicate 1	0.000652302	0.0196814	0.0429223	0.0722871	0.000661122	0.000234682	0.000418818	0.00177462	0.0630851	0.513676	0.975491	0.974591	0.014712	0.000189249	6.62304e-05	3.18562e-05
Replicate 2	0.00261647	0.0590496	0.264757	0.220077	0.0165251	0.00053767	0.000404594	0.000668431	0.0742082	0.712957	0.992232	0.960892	0.00915331	0.000764489	0.000628292	0.000212721
Replicate 3	0.00963185	0.0616995	0.124444	0.216776	0.00691525	0.000538172	0.000670476	0.00317932	0.0879441	0.751445	0.992544	0.957883	0.0207057	0.000865859	0.000746566	0.000511259
Average	0.00430021	0.0468102	0.144041	0.169713	0.00803384	0.000436841	0.000497963	0.00187412	0.0750791	0.659359	0.986756	0.964455	0.014857	0.000606532	0.000480363	0.000251946
S.D.	0.00472062	0.0235316	0.112208	0.0843897	0.00799094	0.000175075	0.00014957	0.0012584	0.0124524	0.127625	0.00975665	0.00890569	0.00577756	0.000364915	0.000363492	0.000242097
P Values (1 tailed t-test, homoscedastic)					0.262158	0.0134736	0.0455215	0.0130938	0.000386802	0.00060949	0.000102271	4.22501e-05	0.0351932	0.0136333	0.0455083	0.0126981
*Each replicate represents an independent trial
