# Supplementary material for: A type III-A CRISPR-Cas system employs degradosome nucleases to ensure robust immunity
Source: eLife. 2019 Apr 3;8:e45393. doi: 10.7554/eLife.45393 (PMC6447361; doi:10.7554/eLife.45393)
Supplement: Supplementary file 1. — Already corrected in first full submission. Added after initial submission [file elife-45393-supp1.xlsx]

## Sheet: Sheet1
Table 1. DNA oligonucleotides used in this study.
Primer	Sequence (5’-3’)	Target	Purpose
F331	CAGCTGGATGGCCATTTACAGAAAGCAAATGACGAATTAG	pnp upstream	Gibson Assembly: pKOR1_Δpnp
F180	CCTTGTTTATCTTCAGTTTTAAAAACTTTCTTCTCTTGAGAC
F179	GTTTTTAAAACTGAAGATAAACAAGGTCGCGTTAATGC	pnp downstream
F334	CGGGCCCCCACACCCTCATCACCAATTTC
F333	GATGAGGGTGTGGGGGCCCGAGCTTAAGAC	pKOR1 vector
F332	CTGTAAATGGCCATCCAGCTGATATCCCC
F454	CAGCTGGATGGCACTAAAGACGGTATTACTGCGATTC	rnjB upstream	Gibson Assembly: pKOR1_ΔrnjB
F453	CCGTCTTTAGTGCCATCCAGCTGATATCCC	pKOR1 vector
F460	CAGCTGGATGGCAGAGATACAAGATTATTCTTATTCTCTAGATATACC	rnjB upstream	Gibson Assembly: pKOR1_ΔpnpΔrnjB
F459	GAATAATCTTGTATCTCTGCCATCCAGCTGATATCCC	pKOR1 vector
F455	GATATGACTGGAATAATCATATCTTTATTTTTTTTCTTTATTAAACTCAAAATGTTACC	rnjB upstream	Gibson Assembly: pKOR1_ΔrnjB and pKOR1_ΔpnpΔrnjB
F456	GAAAAAAAATAAAGATATGATTATTCCAGTCATATCGGAGATC	rnjB downstream
F457	GGGCCCCCTGACGTGATTTTTTTTGTTTTTTTCG
F452	CAAAAAAAATCACGTCAGGGGGCCCGAGCTTAAG	pKOR1 vector
L047	CATAAAGTAcTtGAaCAAagTAAAAATTAAAATGTATCATATATGAAC	pKOR1_Δpnp	Gibson Assembly: pKOR1_pnp*
L048	CTTCTCTTGAGACATTATGAATCTCCTCTC
L049	TCATAATGTCTCAAGAGAAGAAAGTTTTTAAAACTG	pnp
L050	TTTTACTTTGTTCAAGTACTTTATGTGACGCATTAACGCG*
L038	GACATTTAGCGTAAAAAATATAATCTCAATAATCAAATGGTATAACAGTGCA	rnjB	Gibson Assembly: pcrispr-cas-rnjB
L035	GGCCCTTTCGTTATTTAGATTCACTTTCATATTTACCAAACTCTAAGATT
L036	ATCTAAATAACGAAAGGGCCTCGTGATACG	pcrispr-cas
L039	ATTATATTTTTTACGCTAAATGTCACATTTTTTGACAACTAA
L030	TGGTGGATCCTTGAGTTTAATAAAGAAAAAAAATAAAGATATTCGTATTATTCC	rnjB	Gibson Assembly: pET28b-H10Smt3-rnjB
L031	GTGCTCGAGTTAGATCTCCGATATGACTGGAATAATCAT
L032	GGAGATCTAACTCGAGCACCACCACC	pET28b-H10Smt3
L033	TTAAACTCAAGGATCCACCAATCTGTTCTCTG
L042	TGGTGGATCCATGAAACAACTACATTCAAATGAAGTAGGTGT	rnjA	Gibson Assembly: pET28b-H10Smt3-rnjA
L043	GTGCTCGAGTTATTTATCTTCATTTACTTTCATTATCACAGGTAAAATCATAGG
L044	AGATAAATAACTCGAGCACCACCACCAC	pET28b-H10Smt3
L045	GTTGTTTCATGGATCCACCAATCTGTTCTCTGTG
L055	GCAGGAGCTGAAGACCATATAGGTGGTGTGCCCTTC*	pET28b-H10Smt3-drnjA	Inverse PCR: pET28b-H10Smt3-drnjA
L056	AGTAATAAACAGACCGACAATCTTATCTTGGTTC
T7P	TAATACGACTCACTATAGGG	pET28b-based plasmids	Sequencing
T7T	TATGCTAGTTATTGCTCAG
F016	ACTGTACTTTTTACAGTCGGTTTTCTAATG	pKOR1-based plasmids
F355	TTAATGCAGCTGGCACGAC
F181	GGTAGGTCGTCGTCGTCAC	pnp
F182	GGTAGGTCGTCGTCGTCAC
L009	TTTTGCTTTACTAAATTGTCCCAACC	rnjB
A474	GTATGTACTCAATCATAAAAAGTACGCCTACCAAAAAG	Andhra	cDNA production and qPCR
A475	GACGGGTAAATAGATATTGTTTTTTGTTCGTTATAAATAGATTTG
S001	GACGAAATCGTATCTTCTG	gap
S002	GTGTAAGACATTTCATTGTCG
*Bases bolded and underlined indicate mutations
